# Supplementary material for: Human Sensory Neuron-like Cells and Glycated Collagen Matrix as a Model for the Screening of Analgesic Compounds
Source: Cells. 2022 Jan 12;11(2):247. doi: 10.3390/cells11020247 (PMC8773477; doi:10.3390/cells11020247)
Supplement: Supplementary file 1 [file cells-11-00247-s001.zip]

Archive with 1 entries (1 files):
- cells-1534254-supplementary.pdf
